# Supplementary material for: Elevated CXCL1 expression in breast cancer stroma predicts poor prognosis and is inversely associated with expression of TGF-β signaling proteins
Source: BMC Cancer. 2014 Oct 24;14:781. doi: 10.1186/1471-2407-14-781 (PMC4221705; doi:10.1186/1471-2407-14-781)
Supplement: Supplementary file 3 — Additional file 3: Table S1: Relationship between age and CXCL1 expression in breast cancer stroma. The association between age and stromal CXCL1 protein expression was determined in the US Biomax and BCRF datasets by Spearman Correlation analysis. Significance determined by p < 0.05. r = correlation coefficient. (CSV 102 bytes) [file 12885_2014_4963_MOESM3_ESM.csv]

Dataset	r	95% CI	p-value	n
US Biomax	0.24	-0.17 to 0.57	0.25	26
BCRF	-0.18	-0.51 to 0.20	0.34	30
